# Supplementary material for: Evidence for distinct mechanisms of small molecule inhibitors of filovirus entry
Source: PLoS Pathog. 2021 Feb 4;17(2):e1009312. doi: 10.1371/journal.ppat.1009312 (PMC7888603; doi:10.1371/journal.ppat.1009312)
Supplement: S1 Table — (XLSX) [file ppat.1009312.s009.xlsx]

## Sheet: Sheet1
Table S1: 50% cytotoxicity concentration in A549 cells for diverse small molecule inhibitors
Compound	IC50 (µM) (EBOV)	IC50 (µM) (MARV)	Fold Difference (MARV/EBOV)	Cationic Amphiphiles	Kd (µM)	CC50 (µM)
Toremifene	0.021 ± 0.009	1.6 ± 0.6	76	Yes	18.9	26.9 ± 2.4
Ospemifene	19 ± 10	35 ± 3	1.8	No	19.8	57
Imipramine	2.6 ± 0.1	6.4 ± 0.6	2.5	Yes	584**	76.3 ± 7.4
Paroxetine	0.34 ± 0.05	3.1 ± 0.1	9	Yes	650*	23.1 ± 6.3
Bepridil	1.6 ± 0.8	10 ± 2	6.25	Yes	290*	34.7 ± 4.6
Dibucaine	3.2 ± 0.2	6 ± 2	1.9	Yes	NA	67.1 ± 8.0
Orphenadrine	1.6 ± 0.6	9 ± 4	5.6	Yes	NA	>100
Benztropine	1.3 ± 0.1	3.9 ± 0.3	3	Yes	1300*	52.9 ± 6.1
Sertraline	0.9 ± 0.3	1.3 ± 0.2	1.4	Yes	950*	22.6 ± 6.2
Fluoxetine	1.5 ± 0.5	1.4 ± 0.1	1	Yes		28.7 ± 0.1
CA-074	32 ± 8	NA	NA	No	NA	>100
Leupeptin	0.35 ± 0.07	0.6 ± 0.1	1.7	No	NA	>100
Kd calculated from thermal-shift assay
*Data from ref. 36
**Data from ref. 37
