# Supplementary material for: Evidence for distinct mechanisms of small molecule inhibitors of filovirus entry
Source: PLoS Pathog. 2021 Feb 4;17(2):e1009312. doi: 10.1371/journal.ppat.1009312 (PMC7888603; doi:10.1371/journal.ppat.1009312)
Supplement: S2 Table — Summary of the pseudotyped mutant virus infectivity and inhibition with Toremifene. The mutants in the cap region with % infectivity in brackets suggested there might be a shift in potency when tested with Toremifene at 10 uM. Full dose response curves were performed for these mutants and there was no change in potency. (XLSX) [file ppat.1009312.s010.xlsx]

## Sheet: Sheet1
Table S2: Summary of MARV GP Mutants
Mutant	GP Location	Viral Infectivity (% of WT)	Toremifene at 10 µM
			(% Infection)
WT	n/a	n/a	0.03
I113L	Cap	0.55	[16%]
I113V	Cap	1.8	[0%]
I113M	Cap	0.02	[19%]
I135L	Cap	0.56	[17%]
I135V	Cap	1.01	[21%]
I135M	Cap	0.26	[12%]
I135T	Cap	0.06	[3%]
I135S	Cap	0	n/a
Y155S	Cap	0	n/a
Y155I	Cap	0	n/a
M186L	Cap	0.97	[29%]
I518Y	IFL	0	n/a
I518L	IFL	2.77	0
I518M	IFL	1.44	0.07
I518V	IFL	2.19	0.12
F583I	HR1	0.15	0.01
F583Y	HR1	0.02	0.06
F583W	HR1	0.04	0.09
