# Supplementary material for: Evidence for distinct mechanisms of small molecule inhibitors of filovirus entry
Source: PLoS Pathog. 2021 Feb 4;17(2):e1009312. doi: 10.1371/journal.ppat.1009312 (PMC7888603; doi:10.1371/journal.ppat.1009312)
Supplement: S3 Table — Summary of the pseudotyped mutant virus infectivity and inhibition with Toremifene. Full dose response curves were performed for these mutants and there was no change in potency. (XLSX) [file ppat.1009312.s011.xlsx]

## Sheet: Sheet1
Table S3: Summary of EBOV GP Mutants
Mutant	Location on GP	Viral Infectivity (% of WT)	Toremifene IC50 (µM)
WT	n/a	n/a	0.01
F151I	Cap	0.47	0.008
F582I	Cap	1.16	0.0002
F582Y	Cap	0.35	0.011
F582W	Cap	0.26	0.003
V96I	Cap	0.35	0.02
V96M	Cap	0.24	0.01
V96L	Cap	0.77	0.02
L579A	Cap	0.75	0.04
L579M	Cap	0.88	0.01
L579V	Cap	0.49	0.02
Y171F	Cap	0.5	0.03
